# Supplementary material for: Analysis of genetic diversity and population structure of some Ethiopian barley (Hordeum vulgare L.) accessions using SSR markers
Source: PLoS One. 2024 Jun 25;19(6):e0305945. doi: 10.1371/journal.pone.0305945 (PMC11198791; doi:10.1371/journal.pone.0305945)
Supplement: S2 Table — (XLSX) [file pone.0305945.s002.xlsx]

## Sheet: Sheet1
S2 Table . Euclidean distances of 49 barley accessions using 12 SSR markers
ED	212737	232219	232220	232221	232222	235066	235072	235073	235074	235075	237002	237003	237004	237011	243191	243192	243193	243195	243213	243214	243215	243216	243229	243230	243231	243232	243286	243287	243288	243289	243568	243571	243572	243597	243598	243599	243600	4366	4423	4425	4426	4427	8525	8526	8556	8557	8558	9949	9950
212737		0.681208	0.764541	0.842195	0.799059	0.814848	0.932699	0.957107	0.941318	1.09369	1.01603	0.873773	0.991625	1.30792	0.932699	0.932699	0.932699	0.873773	0.991625	0.91691	0.799059	1.03476	0.774651	0.873773	1.19281	1.05917	1.00024	1.11809	1.04338	1.15261	1.23595	1.25761	1.15261	1.15555	1.08507	1.10948	0.991625	1.05055	0.908291	1.10948	1.22733	1.14399	1.02908	0.908291	1.09369	0.941318	0.764541	0.563357	0.327654
232219	0.681208		0.235702	0.603553	0.764541	0.901121	1.01897	1.01897	1.00024	1.08084	0.960046	0.941318	0.799059	1.09957	0.823467	0.823467	0.823467	0.882392	0.901121	0.873773	0.873773	1.10231	0.941318	0.882392	1.05917	1.00886	1.02465	0.863663	0.804738	1.06211	1.05917	1.07496	1.01897	0.857984	1.04338	0.960046	0.842195	0.823467	0.882392	0.882392	1.04338	1.0779	1.21448	1.03476	1.09937	1.05917	1.01603	0.857984	0.622282
232220	0.764541	0.235702		0.597874	0.758862	0.91691	1.03476	1.03476	1.01897	1.09663	0.951428	0.975836	0.857984	1.11536	0.882392	0.882392	0.882392	0.823467	1.03476	0.932699	0.932699	1.23595	1.00024	0.941318	1.11809	1.02465	1.04338	0.882392	0.941318	1.0779	1.0779	1.09369	1.03476	0.876713	1.05917	0.975836	0.857984	0.882392	0.823467	0.898181	0.91691	1.00024	1.13682	1.00024	0.898181	0.857984	0.814848	0.823467	0.823467
232221	0.842195	0.603553	0.597874		0.160988	0.6568	0.774651	0.857984	0.882392	0.91985	0.774651	0.882392	1.02465	1.21742	1.02465	1.02465	1.02465	1.04338	1.09369	1.15261	0.91691	1.0779	0.960046	0.901121	1.1425	0.866603	0.799059	0.755922	0.814848	1.0377	0.833577	0.892502	0.833577	0.79338	0.857984	0.892502	0.892502	0.9068	0.925529	0.839256	1.03476	1.15261	1.05349	1.00024	1.05917	0.866603	0.941318	0.990133	0.872282
232222	0.799059	0.764541	0.758862	0.160988		0.495812	0.613663	0.814848	0.839256	0.951428	0.849366	0.957107	1.09937	1.29213	1.09937	1.09937	1.09937	1.11809	1.1684	1.25467	1.01897	1.13682	1.01897	0.975836	1.21722	0.901121	0.873773	0.873773	0.91691	1.11242	0.908291	0.954367	0.892502	0.852305	0.932699	0.967217	0.967217	0.981515	1.00024	0.957107	1.10948	1.10948	1.11242	1.07496	1.13682	0.901121	0.960046	1.02465	0.9068
235066	0.814848	0.901121	0.91691	0.6568	0.495812		0.235702	0.554738	0.715725	0.750243	0.672589	0.857984	1.00024	1.19007	1.00024	1.00024	1.00024	1.13388	1.10948	1.27046	1.03476	1.15261	1.03476	1.10948	1.23595	1.03476	0.932699	1.05055	1.09369	1.1282	1.08507	1.13114	0.951428	0.79338	0.873773	0.672589	0.79044	1.03476	1.05055	0.932699	1.13388	1.07496	1.0779	1.11809	1.23595	1.05917	0.975836	1.04338	0.925529
235072	0.932699	1.01897	1.03476	0.774651	0.613663	0.235702		0.319036	0.480023	0.514541	0.554738	0.740133	0.882392	1.07222	0.882392	0.882392	0.882392	1.01603	0.991625	1.15261	0.91691	1.03476	0.91691	1.10948	1.11809	1.03476	0.814848	1.05055	1.09369	1.01035	0.967217	1.13114	0.833577	0.79338	0.755922	0.554738	0.672589	1.03476	1.05055	0.932699	1.13388	1.07496	1.0779	1.11809	1.23595	1.05917	0.975836	1.04338	1.04338
235073	0.957107	1.01897	1.03476	0.857984	0.814848	0.554738	0.319036		0.278839	0.353553	0.353553	0.538949	0.681208	0.954367	0.799059	0.799059	0.799059	0.932699	0.991625	1.15261	0.91691	1.03476	0.91691	0.991625	1.00024	0.941318	0.721405	0.957107	1.00024	0.91691	0.991625	1.01329	0.715725	0.911231	0.755922	0.672589	0.672589	1.03476	1.05055	0.932699	1.13388	1.07496	1.0779	1.11809	1.23595	1.05917	0.975836	1.04338	1.04338
235074	0.941318	1.00024	1.01897	0.882392	0.839256	0.715725	0.480023	0.278839		0.278839	0.362172	0.544628	0.662479	0.938578	0.78033	0.78033	0.78033	0.91691	1.09369	1.13682	0.901121	0.975836	0.901121	0.975836	0.981515	0.882392	0.745812	0.981515	1.02465	0.901121	1.01603	1.0377	0.817788	0.935639	0.857984	0.774651	0.774651	1.07496	1.09369	1.09369	1.23595	1.17702	1.17996	1.09937	1.22016	1.04338	0.984454	1.02465	1.02465
235075	1.09369	1.08084	1.09663	0.91985	0.951428	0.750243	0.514541	0.353553	0.278839		0.362172	0.665419	0.78327	1.01329	0.901121	0.901121	0.901121	1.03476	1.03476	1.15261	0.91691	1.03476	0.91691	1.03476	1.06211	0.960046	0.78327	1.01897	1.01897	0.978775	1.05349	1.01329	0.715725	0.911231	0.799059	0.715725	0.715725	1.15555	1.17134	1.05349	1.19575	1.21154	1.09663	1.17996	1.29781	1.0779	1.06211	1.06211	1.06211
237002	1.01603	0.960046	0.951428	0.774651	0.849366	0.672589	0.554738	0.353553	0.362172	0.362172		0.303247	0.622282	0.895442	0.740133	0.740133	0.622282	0.755922	1.05055	1.22733	0.991625	1.10948	0.991625	0.932699	1.05917	0.922589	0.78033	0.898181	0.957107	0.975836	1.05055	0.852305	0.79044	0.868094	0.814848	0.731515	0.731515	1.03476	1.05055	0.932699	1.05055	1.13388	1.03476	1.05917	1.15261	1.01603	0.91691	1.02465	1.02465
237003	0.873773	0.941318	0.975836	0.882392	0.957107	0.857984	0.740133	0.538949	0.544628	0.665419	0.303247		0.319036	0.761802	0.52022	0.52022	0.402369	0.579146	1.15261	1.1684	0.932699	1.09369	0.932699	0.873773	0.957107	0.9068	0.804738	0.922589	0.981515	0.960046	1.15829	0.960046	0.975836	0.975836	0.892502	0.91691	0.91691	0.932699	0.908291	1.03476	1.15261	1.23595	1.13682	0.957107	1.09369	0.957107	0.857984	0.922589	0.922589
237004	0.991625	0.799059	0.857984	1.02465	1.09937	1.00024	0.882392	0.681208	0.662479	0.78327	0.622282	0.319036		0.526099	0.377961	0.377961	0.495812	0.672589	1.06928	1.08507	0.967217	1.18713	1.02614	0.991625	0.957107	1.02465	0.922589	0.922589	0.981515	0.960046	1.13388	1.03476	0.951428	0.932699	0.868094	0.892502	0.892502	0.839256	0.814848	0.941318	1.05917	1.11809	1.25467	1.07496	1.00024	0.981515	1.05917	1.04044	1.04044
237011	1.30792	1.09957	1.11536	1.21742	1.29213	1.19007	1.07222	0.954367	0.938578	1.01329	0.895442	0.761802	0.526099		0.761802	0.761802	0.879653	1.01329	1.249	1.30792	1.30792	1.30792	1.30792	1.13114	1.11536	1.21448	1.11536	1.11536	1.17428	1.02908	1.23321	1.17428	1.19007	1.19007	1.13114	1.13114	1.13114	1.11536	1.13114	1.13114	1.13114	1.19007	1.20586	1.23321	1.11536	1.21448	1.29213	1.31654	1.31654
243191	0.932699	0.823467	0.882392	1.02465	1.09937	1.00024	0.882392	0.799059	0.78033	0.901121	0.740133	0.52022	0.377961	0.761802		0	0.117851	0.294628	0.892502	0.908291	1.02614	1.18713	0.967217	1.10948	1.07496	1.1425	1.04044	0.922589	0.981515	0.876713	1.01603	1.0779	0.951428	0.857984	0.774651	0.774651	0.6568	0.873773	1.01603	0.975836	1.09369	1.15261	1.25467	1.07496	1.00024	0.898181	0.975836	0.814848	0.814848
243192	0.932699	0.823467	0.882392	1.02465	1.09937	1.00024	0.882392	0.799059	0.78033	0.901121	0.740133	0.52022	0.377961	0.761802	0		0.117851	0.294628	0.892502	0.908291	1.02614	1.18713	0.967217	1.10948	1.07496	1.1425	1.04044	0.922589	0.981515	0.876713	1.01603	1.0779	0.951428	0.857984	0.774651	0.774651	0.6568	0.873773	1.01603	0.975836	1.09369	1.15261	1.25467	1.07496	1.00024	0.898181	0.975836	0.814848	0.814848
243193	0.932699	0.823467	0.882392	1.02465	1.09937	1.00024	0.882392	0.799059	0.78033	0.901121	0.622282	0.402369	0.495812	0.879653	0.117851	0.117851		0.176777	0.892502	0.908291	1.02614	1.18713	0.967217	1.10948	1.07496	1.1425	1.04044	0.922589	0.981515	0.876713	1.01603	0.960046	0.951428	0.857984	0.774651	0.774651	0.6568	0.873773	1.01603	0.975836	1.09369	1.15261	1.25467	1.07496	1.11809	1.01603	0.975836	0.814848	0.814848
243195	0.873773	0.882392	0.823467	1.04338	1.11809	1.13388	1.01603	0.932699	0.91691	1.03476	0.755922	0.579146	0.672589	1.01329	0.294628	0.294628	0.176777		0.908291	0.849366	0.967217	1.20292	0.908291	1.05055	1.13388	1.15829	1.05917	0.941318	1.00024	0.774651	1.03476	0.978775	0.967217	0.994564	0.908291	0.908291	0.79044	0.932699	0.957107	0.991625	1.10948	1.1684	1.27046	1.13388	1.05917	0.957107	0.91691	0.873773	0.873773
243213	0.991625	0.901121	1.03476	1.09369	1.1684	1.10948	0.991625	0.991625	1.09369	1.03476	1.05055	1.15261	1.06928	1.249	0.892502	0.892502	0.892502	0.908291		0.412479	0.849366	0.79044	0.908291	0.873773	0.941318	1.27614	1.01603	1.01603	0.957107	0.975836	0.755922	0.833577	0.79044	0.967217	0.613663	0.613663	0.495812	1.05917	1.07496	1.07496	1.07496	1.13388	1.03476	1.17702	1.01603	1.04044	1.07496	1.1425	1.02465
243214	0.91691	0.873773	0.932699	1.15261	1.25467	1.27046	1.15261	1.15261	1.13682	1.15261	1.22733	1.1684	1.08507	1.30792	0.908291	0.908291	0.908291	0.849366	0.412479		0.436887	0.613663	0.613663	0.696997	0.839256	1.15829	1.00024	0.882392	0.823467	1.03476	0.740133	0.699936	0.731515	0.833577	0.908291	0.908291	0.79044	1.19281	1.13388	1.13388	1.13388	1.17702	1.21154	1.07496	1.11809	1.13388	1.1425	1.07496	0.957107
243215	0.799059	0.873773	0.932699	0.91691	1.01897	1.03476	0.91691	0.91691	0.901121	0.91691	0.991625	0.932699	0.967217	1.30792	1.02614	1.02614	1.02614	0.967217	0.849366	0.436887		0.412479	0.176777	0.613663	0.957107	0.839256	0.681208	0.799059	0.740133	1.03476	0.857984	0.935639	0.731515	0.833577	0.908291	0.908291	0.908291	0.957107	0.898181	0.898181	1.01603	1.05917	0.975836	0.755922	0.91691	0.898181	0.788949	0.957107	0.839256
243216	1.03476	1.10231	1.23595	1.0779	1.13682	1.15261	1.03476	1.03476	0.975836	1.03476	1.10948	1.09369	1.18713	1.30792	1.18713	1.18713	1.18713	1.20292	0.79044	0.613663	0.412479		0.412479	0.589256	0.857984	0.696997	0.774651	1.01035	0.951428	1.15261	0.681208	0.860924	0.79044	0.994564	0.967217	0.967217	0.967217	1.11809	1.13388	1.01603	1.01603	1.05917	0.975836	0.799059	1.03476	1.10948	1.02465	1.11809	1.00024
243229	0.774651	0.941318	1.00024	0.960046	1.01897	1.03476	0.91691	0.91691	0.901121	0.91691	0.991625	0.932699	1.02614	1.30792	0.967217	0.967217	0.967217	0.908291	0.908291	0.613663	0.176777	0.412479		0.495812	0.839256	0.839256	0.563357	0.91691	0.857984	1.03476	0.857984	0.978775	0.731515	0.876713	0.908291	0.908291	0.908291	0.957107	0.898181	0.898181	1.01603	1.05917	0.975836	0.755922	0.91691	0.898181	0.788949	0.932699	0.814848
243230	0.873773	0.882392	0.941318	0.901121	0.975836	1.10948	1.10948	0.991625	0.975836	1.03476	0.932699	0.873773	0.991625	1.13114	1.10948	1.10948	1.10948	1.05055	0.873773	0.696997	0.613663	0.589256	0.495812		0.579146	0.638071	0.538949	0.6568	0.715725	1.09369	0.91691	0.801999	0.908291	0.935639	1.08507	1.08507	1.08507	1.13388	1.07496	1.07496	1.07496	1.13388	1.15261	0.814848	0.975836	1.01603	1.00024	1.09937	0.981515
243231	1.19281	1.05917	1.11809	1.1425	1.21722	1.23595	1.11809	1.00024	0.981515	1.06211	1.05917	0.957107	0.957107	1.11536	1.07496	1.07496	1.07496	1.13388	0.941318	0.839256	0.957107	0.857984	0.839256	0.579146		0.823467	0.485702	0.721405	1.01603	0.960046	0.78033	0.866603	0.857984	1.11809	1.03476	1.03476	1.03476	1.07496	1.13388	1.05917	1.05917	1.11809	1.25467	0.957107	1.11809	1.19281	1.17702	1.15829	1.15829
243232	1.05917	1.00886	1.02465	0.866603	0.901121	1.03476	1.03476	0.941318	0.882392	0.960046	0.922589	0.9068	1.02465	1.21448	1.1425	1.1425	1.1425	1.15829	1.27614	1.15829	0.839256	0.696997	0.839256	0.638071	0.823467		0.421098	0.421098	0.6568	0.975836	1.03476	1.02759	0.898181	0.925529	1.13388	1.13388	1.13388	1.11809	1.13388	1.01603	1.13388	1.15261	1.15261	0.91691	1.15261	0.991625	1.02465	1.02465	1.02465
243286	1.00024	1.02465	1.04338	0.799059	0.873773	0.932699	0.814848	0.721405	0.745812	0.78327	0.78033	0.804738	0.922589	1.11536	1.04044	1.04044	1.04044	1.05917	1.01603	1.00024	0.681208	0.774651	0.563357	0.538949	0.485702	0.421098		0.353553	0.648181	0.758862	0.731515	0.901121	0.696997	0.91691	0.873773	0.873773	0.873773	1.01603	1.03476	0.873773	0.991625	1.05055	1.06928	0.814848	1.05349	0.975836	0.984454	1.00592	1.00592
243287	1.11809	0.863663	0.882392	0.755922	0.873773	1.05055	1.05055	0.957107	0.981515	1.01897	0.898181	0.922589	0.922589	1.11536	0.922589	0.922589	0.922589	0.941318	1.01603	0.882392	0.799059	1.01035	0.91691	0.6568	0.721405	0.421098	0.353553		0.294628	0.758862	0.731515	0.78327	0.696997	0.681208	0.873773	0.873773	0.873773	1.01603	1.03476	0.873773	0.991625	1.05055	1.18713	0.932699	1.05349	1.09369	1.10231	1.12377	1.12377
243288	1.04338	0.804738	0.941318	0.814848	0.91691	1.09369	1.09369	1.00024	1.02465	1.01897	0.957107	0.981515	0.981515	1.17428	0.981515	0.981515	0.981515	1.00024	0.957107	0.823467	0.740133	0.951428	0.857984	0.715725	1.01603	0.6568	0.648181	0.294628		0.699936	0.908291	0.842195	0.755922	0.740133	0.932699	0.932699	0.932699	1.07496	1.09369	1.05055	1.1684	1.21154	1.1282	1.10948	1.11242	1.06928	1.12671	1.09937	0.981515
243289	1.15261	1.06211	1.0779	1.0377	1.11242	1.1282	1.01035	0.91691	0.901121	0.978775	0.975836	0.960046	0.960046	1.02908	0.876713	0.876713	0.876713	0.774651	0.975836	1.03476	1.03476	1.15261	1.03476	1.09369	0.960046	0.975836	0.758862	0.758862	0.699936		0.758862	0.975836	0.681208	0.91691	0.740133	0.740133	0.740133	0.970156	1.06928	0.985946	1.1038	1.16272	1.26478	1.17134	1.17134	1.06928	1.05349	1.0779	1.0779
243568	1.23595	1.05917	1.0779	0.833577	0.908291	1.08507	0.967217	0.991625	1.01603	1.05349	1.05055	1.15829	1.13388	1.23321	1.01603	1.01603	1.01603	1.03476	0.755922	0.740133	0.857984	0.681208	0.857984	0.91691	0.78033	1.03476	0.731515	0.731515	0.908291	0.758862		0.538949	0.436887	0.715725	0.696997	0.613663	0.613663	0.898181	0.91691	0.755922	0.873773	0.932699	1.06928	0.898181	1.01897	1.21154	1.10231	1.24162	1.24162
243571	1.25761	1.07496	1.09369	0.892502	0.954367	1.13114	1.13114	1.01329	1.0377	1.01329	0.852305	0.960046	1.03476	1.17428	1.0779	1.0779	0.960046	0.978775	0.833577	0.699936	0.935639	0.860924	0.978775	0.801999	0.866603	1.02759	0.901121	0.78327	0.842195	0.975836	0.538949		0.455615	0.53033	0.951428	0.868094	0.868094	1.10231	1.12103	0.960046	1.0779	1.12103	1.15555	1.10231	1.22016	1.23889	1.24456	1.22016	1.22016
243572	1.15261	1.01897	1.03476	0.833577	0.892502	0.951428	0.833577	0.715725	0.817788	0.715725	0.79044	0.975836	0.951428	1.19007	0.951428	0.951428	0.951428	0.967217	0.79044	0.731515	0.731515	0.79044	0.731515	0.908291	0.857984	0.898181	0.696997	0.696997	0.755922	0.681208	0.436887	0.455615		0.514541	0.495812	0.412479	0.412479	1.00024	1.01603	0.78033	1.01603	1.05917	1.09369	1.11809	1.23595	1.10948	1.1425	1.11809	1.11809
243597	1.15555	0.857984	0.876713	0.79338	0.852305	0.79338	0.79338	0.911231	0.935639	0.911231	0.868094	0.975836	0.932699	1.19007	0.857984	0.857984	0.857984	0.994564	0.967217	0.833577	0.833577	0.994564	0.876713	0.935639	1.11809	0.925529	0.91691	0.681208	0.740133	0.91691	0.715725	0.53033	0.514541		0.6568	0.455615	0.573467	1.11809	1.13682	0.975836	1.09369	1.13682	1.17134	1.11809	1.23889	1.13682	1.14544	1.11809	1.11809
243598	1.08507	1.04338	1.05917	0.857984	0.932699	0.873773	0.755922	0.755922	0.857984	0.799059	0.814848	0.892502	0.868094	1.13114	0.774651	0.774651	0.774651	0.908291	0.613663	0.908291	0.908291	0.967217	0.908291	1.08507	1.03476	1.13388	0.873773	0.873773	0.932699	0.740133	0.696997	0.951428	0.495812	0.6568		0.201184	0.201184	0.941318	0.932699	0.957107	1.07496	1.13388	1.03476	1.17702	1.05917	0.898181	1.00024	1.1425	1.1425
243599	1.10948	0.960046	0.975836	0.892502	0.967217	0.672589	0.554738	0.672589	0.774651	0.715725	0.731515	0.91691	0.892502	1.13114	0.774651	0.774651	0.774651	0.908291	0.613663	0.908291	0.908291	0.967217	0.908291	1.08507	1.03476	1.13388	0.873773	0.873773	0.932699	0.740133	0.613663	0.868094	0.412479	0.455615	0.201184		0.117851	0.941318	0.957107	0.957107	1.07496	1.13388	1.03476	1.17702	1.05917	1.01603	1.00024	1.1425	1.1425
243600	0.991625	0.842195	0.857984	0.892502	0.967217	0.79044	0.672589	0.672589	0.774651	0.715725	0.731515	0.91691	0.892502	1.13114	0.6568	0.6568	0.6568	0.79044	0.495812	0.79044	0.908291	0.967217	0.908291	1.08507	1.03476	1.13388	0.873773	0.873773	0.932699	0.740133	0.613663	0.868094	0.412479	0.573467	0.201184	0.117851		0.941318	0.957107	0.957107	1.07496	1.13388	1.03476	1.17702	1.05917	1.01603	1.00024	1.02465	1.02465
4366	1.05055	0.823467	0.882392	0.9068	0.981515	1.03476	1.03476	1.03476	1.07496	1.15555	1.03476	0.932699	0.839256	1.11536	0.873773	0.873773	0.873773	0.932699	1.05917	1.19281	0.957107	1.11809	0.957107	1.13388	1.07496	1.11809	1.01603	1.01603	1.07496	0.970156	0.898181	1.10231	1.00024	1.11809	0.941318	0.941318	0.941318		0.26011	0.337764	0.6568	0.715725	0.935639	0.873773	0.799059	0.873773	0.715725	0.957107	0.957107
4423	0.908291	0.882392	0.823467	0.925529	1.00024	1.05055	1.05055	1.05055	1.09369	1.17134	1.05055	0.908291	0.814848	1.13114	1.01603	1.01603	1.01603	0.957107	1.07496	1.13388	0.898181	1.13388	0.898181	1.07496	1.13388	1.13388	1.03476	1.03476	1.09369	1.06928	0.91691	1.12103	1.01603	1.13682	0.932699	0.957107	0.957107	0.26011		0.436887	0.755922	0.814848	0.951428	0.932699	0.740133	0.898181	0.740133	1.09937	1.09937
4425	1.10948	0.882392	0.898181	0.839256	0.957107	0.932699	0.932699	0.932699	1.09369	1.05349	0.932699	1.03476	0.941318	1.13114	0.975836	0.975836	0.975836	0.991625	1.07496	1.13388	0.898181	1.01603	0.898181	1.07496	1.05917	1.01603	0.873773	0.873773	1.05055	0.985946	0.755922	0.960046	0.78033	0.975836	0.957107	0.957107	0.957107	0.337764	0.436887		0.436887	0.495812	0.951428	0.857984	0.975836	1.05055	0.892502	1.05917	1.05917
4426	1.22733	1.04338	0.91691	1.03476	1.10948	1.13388	1.13388	1.13388	1.23595	1.19575	1.05055	1.15261	1.05917	1.13114	1.09369	1.09369	1.09369	1.10948	1.07496	1.13388	1.01603	1.01603	1.01603	1.07496	1.05917	1.13388	0.991625	0.991625	1.1684	1.1038	0.873773	1.0779	1.01603	1.09369	1.07496	1.07496	1.07496	0.6568	0.755922	0.436887		0.235702	0.691318	0.597874	0.6568	1.02614	0.892502	1.05917	1.17702
4427	1.14399	1.0779	1.00024	1.15261	1.10948	1.07496	1.07496	1.07496	1.17702	1.21154	1.13388	1.23595	1.11809	1.19007	1.15261	1.15261	1.15261	1.1684	1.13388	1.17702	1.05917	1.05917	1.05917	1.13388	1.11809	1.15261	1.05055	1.05055	1.21154	1.16272	0.932699	1.12103	1.05917	1.13682	1.13388	1.13388	1.13388	0.715725	0.814848	0.495812	0.235702		0.675529	0.597874	0.774651	1.06928	0.91691	1.05349	1.17134
8525	1.02908	1.21448	1.13682	1.05349	1.11242	1.0779	1.0779	1.0779	1.17996	1.09663	1.03476	1.13682	1.25467	1.20586	1.25467	1.25467	1.25467	1.27046	1.03476	1.21154	0.975836	0.975836	0.975836	1.15261	1.25467	1.15261	1.06928	1.18713	1.1282	1.26478	1.06928	1.15555	1.09369	1.17134	1.03476	1.03476	1.03476	0.935639	0.951428	0.951428	0.691318	0.675529		0.498752	0.675529	0.892502	0.689826	0.876713	0.994564
8526	0.908291	1.03476	1.00024	1.00024	1.07496	1.11809	1.11809	1.11809	1.09937	1.17996	1.05917	0.957107	1.07496	1.23321	1.07496	1.07496	1.07496	1.13388	1.17702	1.07496	0.755922	0.799059	0.755922	0.814848	0.957107	0.91691	0.814848	0.932699	1.10948	1.17134	0.898181	1.10231	1.11809	1.11809	1.17702	1.17702	1.17702	0.873773	0.932699	0.857984	0.597874	0.597874	0.498752		0.573467	0.957107	0.705615	0.78033	0.898181
8556	1.09369	1.09937	0.898181	1.05917	1.13682	1.23595	1.23595	1.23595	1.22016	1.29781	1.15261	1.09369	1.00024	1.11536	1.00024	1.00024	1.11809	1.05917	1.01603	1.11809	0.91691	1.03476	0.91691	0.975836	1.11809	1.15261	1.05349	1.05349	1.11242	1.17134	1.01897	1.22016	1.23595	1.23889	1.05917	1.05917	1.05917	0.799059	0.740133	0.975836	0.6568	0.774651	0.675529	0.573467		0.696997	0.638071	1.08358	1.20143
8557	0.941318	1.05917	0.857984	0.866603	0.901121	1.05917	1.05917	1.05917	1.04338	1.0779	1.01603	0.957107	0.981515	1.21448	0.898181	0.898181	1.01603	0.957107	1.04044	1.13388	0.898181	1.10948	0.898181	1.01603	1.19281	0.991625	0.975836	1.09369	1.06928	1.06928	1.21154	1.23889	1.10948	1.13682	0.898181	1.01603	1.01603	0.873773	0.898181	1.05055	1.02614	1.06928	0.892502	0.957107	0.696997		0.495812	0.696997	0.814848
8558	0.764541	1.01603	0.814848	0.941318	0.960046	0.975836	0.975836	0.975836	0.984454	1.06211	0.91691	0.857984	1.05917	1.29213	0.975836	0.975836	0.975836	0.91691	1.07496	1.1425	0.788949	1.02465	0.788949	1.00024	1.17702	1.02465	0.984454	1.10231	1.12671	1.05349	1.10231	1.24456	1.1425	1.14544	1.00024	1.00024	1.00024	0.715725	0.740133	0.892502	0.892502	0.91691	0.689826	0.705615	0.638071	0.495812		0.538949	0.6568
9949	0.563357	0.857984	0.823467	0.990133	1.02465	1.04338	1.04338	1.04338	1.02465	1.06211	1.02465	0.922589	1.04044	1.31654	0.814848	0.814848	0.814848	0.873773	1.1425	1.07496	0.957107	1.11809	0.932699	1.09937	1.15829	1.02465	1.00592	1.12377	1.09937	1.0779	1.24162	1.22016	1.11809	1.11809	1.1425	1.1425	1.02465	0.957107	1.09937	1.05917	1.05917	1.05349	0.876713	0.78033	1.08358	0.696997	0.538949		0.235702
9950	0.327654	0.622282	0.823467	0.872282	0.9068	0.925529	1.04338	1.04338	1.02465	1.06211	1.02465	0.922589	1.04044	1.31654	0.814848	0.814848	0.814848	0.873773	1.02465	0.957107	0.839256	1.00024	0.814848	0.981515	1.15829	1.02465	1.00592	1.12377	0.981515	1.0779	1.24162	1.22016	1.11809	1.11809	1.1425	1.1425	1.02465	0.957107	1.09937	1.05917	1.17702	1.17134	0.994564	0.898181	1.20143	0.814848	0.6568	0.235702
